# Supplementary material for: Investigation of the Effect of Therapeutic Plasma Exchange for TAFRO Syndrome: A Pilot Study
Source: Biomedicines. 2024 Apr 11;12(4):849. doi: 10.3390/biomedicines12040849 (PMC11048432; doi:10.3390/biomedicines12040849)
Supplement: Supplementary file 1 [file biomedicines-12-00849-s001.zip]

Archive with 1 entries (1 files):
- biomedicines-2956810-supplementary.pdf
